# Supplementary material for: Validation of a Home Food Environment Instrument Assessing Household Food Patterning and Quality
Source: Nutrients. 2021 Nov 3;13(11):3930. doi: 10.3390/nu13113930 (PMC8619541; doi:10.3390/nu13113930)
Supplement: Supplementary file 1 [file nutrients-13-03930-s001.zip]

Archive with 1 entries (1 files):
- nutrients-1418825-supplementary.pdf
